# Supplementary material for: Pharmacokinetic model selection for infliximab based on inflammatory bowel disease phenotype and severity: Toward model-informed precision dosing
Source: PLoS One. 2026 Jul 24;21(7):e0352967. doi: 10.1371/journal.pone.0352967 (PMC13399310; doi:10.1371/journal.pone.0352967)
Supplement: S1 File — Normalized prediction distribution error (NPDE) histograms of the infliximab (IFX) pharmacokinetic models that performed the best in the overall (ALL) population. S1 Table. Adjusted p-values of statistical tests used to test the normality of the normalized prediction distribution error (NPDE) distribution in the overall (ALL) population. S2 Fig. Normalized prediction distribution error (NPDE) histograms of the infliximab (IFX) pharmacokinetic models that performed the best in the acute severe ulcerative colitis (ASUC) subpopulation. S2 Table. Adjusted p-values of statistical tests used to test the normality of the normalized prediction distribution error (NPDE) distribution in the acute severe ulcerative colitis (ASUC) subpopulation. S3 Fig. Normalized prediction distribution error (NPDE) histograms of the infliximab (IFX) pharmacokinetic models that performed the best in the Crohn’s disease (CD) subpopulation. S3 Table. Adjusted p-values of statistical tests used to test the normality of the normalized prediction distribution error (NPDE) distribution in the Crohn’s disease (CD) subpopulation. S4 Fig. Normalized prediction distribution error (NPDE) histograms of the infliximab (IFX) pharmacokinetic models that performed the best in the fistulizing Crohn’s disease (FIST) subpopulation. S4 Table. Adjusted p-values of statistical tests used to test the normality of the normalized prediction distribution error (NPDE) distribution in the fistulizing Crohn’s disease (FIST) subpopulation. S5 Fig. Normalized prediction distribution error (NPDE) histograms of the infliximab (IFX) pharmacokinetic models that performed the best in the ulcerative colitis (UC) subpopulation. S5 Table. Adjusted p-values of statistical tests used to test the normality of the normalized prediction distribution error (NPDE) distribution in the ulcerative colitis (UC) subpopulation. S6 Fig. Visual Predictive Check (VPC) of the evaluated models in the overall dataset (ALL); concentrations (µg/mL) vs. [file pone.0352967.s001.zip]

Archive with 15 entries (15 files):
- S1 Fig.TIF
- S1 Table.docx
- S2 Fig.TIF
- S2 Table.docx
- S3 Fig.TIF
- S3 Table.docx
- S4 Fig.TIF
- S4 Table.docx
- S5 Fig.TIF
- S5 Table.docx
- S6 Fig.TIF
- S7 Fig.TIF
- S8 Fig.TIF
- S9 Fig.TIF
- S10 Fig.TIF
